# Supplementary material for: Diagnostic Efficacy of Olfactory Function Test Using Functional Near-Infrared Spectroscopy with Machine Learning in Healthy Adults: A Prospective Diagnostic-Accuracy (Feasibility/Validation) Study in Healthy Adults with Algorithm Development
Source: Diagnostics (Basel). 2025 Sep 24;15(19):2433. doi: 10.3390/diagnostics15192433 (PMC12523926; doi:10.3390/diagnostics15192433)
Supplement: Supplementary file 1 [file diagnostics-15-02433-s001.zip]

Archive with 1 entries (1 files):
- diagnostics-3848593-supplementary.pdf
